# Supplementary material for: Inhibition of type I PRMTs reforms muscle stem cell identity enhancing their therapeutic capacity
Source: eLife. 2023 Jun 7;12:RP84570. doi: 10.7554/eLife.84570 (PMC10328524; doi:10.7554/eLife.84570)
Supplement: Figure 6—figure supplement 1—source data 1. [file elife-84570-fig6-figsupp1-data1.zip]

Archive with 2 entries (2 files):
- Figure6-SourceData.pdf
- __MACOSX/._Figure6-SourceData.pdf
